# Supplementary material for: An Attempted Correlation Between the Fecal Microbial Community of Chinese Forest Musk Deer (Moschus berezovskii) and Differences in Musk Production and Quality
Source: Animals (Basel). 2025 May 31;15(11):1622. doi: 10.3390/ani15111622 (PMC12153584; doi:10.3390/ani15111622)
Supplement: Supplementary file 1 [file animals-15-01622-s001.zip]

Archive with 2 entries (2 files):
- animals-3591348-supplementary figures.pdf
- Supplementary Table.xlsx
