# Supplementary material for: An Attempted Correlation Between the Fecal Microbial Community of Chinese Forest Musk Deer (Moschus berezovskii) and Differences in Musk Production and Quality
Source: Animals (Basel). 2025 May 31;15(11):1622. doi: 10.3390/ani15111622 (PMC12153584; doi:10.3390/ani15111622)
Supplement: Supplementary file 1 [file animals-15-01622-s001.zip › Supplementary Table.xlsx]

## Sheet: S1
Supplementary Table 1.Basic information on forest musk deer and musk
Sample	Ear tag of forest musk deer	Age	Sex	Musk production	Musk color	Musk morphology
F107	20393	5	Male	9.1	Brown	Powder
F71	19199	6	Male	23.8	Brown	Powder
F57	18137	7	Male	13.2	Black	Powder
F60	18181	7	Male	14.1	Black	Powder
F61	18185	7	Male	9.7	Black	Powder
F91	20163	5	Male	16	Black	Powder
F102	20205	5	Male	11	Red-brown	Powder
F103	20213	5	Male	14.7	Red-brown	Powder
F110	21117	4	Male	11	Red-brown	Powder
F127	21381	4	Male	6.2	Red-brown	Powder
F50	17249	8	Male	12	Red-brown	Powder
F87	20151	6	Male	21	Red-brown	Powder
F65	18193	7	Male	15.9	Yellow-brown	Powder
F14	15155	10	Male	NA	White	Strip
F31	17133	8	Male	NA	White	Strip
F53	18113	7	Male	NA	White	Strip
F66	18205	7	Male	NA	White	Strip
F89	20159	5	Male	NA	White	Strip
F9	13153	12	Male	NA	White	Strip
F94	20179	5	Male	NA	White	Strip
F100	20193	5	Male	11.5	Brown	Strip
F111	21119	4	Male	14.3	Brown	Strip
F113	21131	4	Male	19.5	Brown	Strip
F125	21375	4	Male	25.6	Brown	Strip
F46	17209	8	Male	12.4	Brown	Strip
F83	20141	5	Male	7	Brown	Strip
F26	16297	9	Male	13.8	Black	Strip
F67	18227	7	Male	21.2	Black	Strip
F85	20145	5	Male	14.3	Black	Strip
F22	16223	9	Male	21.1	Dark-brown	Strip
F82	20133	5	Male	18.5	Dark-brown	Strip
F86	20149	5	Male	0.6	Dark-brown	Strip
F92	20167	5	Male	9.6	Dark-brown	Strip
F104	20381	5	Male	10.6	Red-brown	Strip
F105	20387	5	Male	26.1	Red-brown	Strip
F119	21153	4	Male	12	Red-brown	Strip
F12	14301	11	Male	9.4	Red-brown	Strip
F11	14299	11	Male	6.2	Yellow-brown	Strip
F114	21133	4	Male	14.3	Yellow-brown	Strip
F115	21135	4	Male	7.4	Yellow-brown	Strip
F18	16159	9	Male	6.5	Yellow-brown	Strip
F41	17193	8	Male	7	Yellow-brown	Strip
F62	18187	7	Male	8.4	Yellow-brown	Strip
F108	21101	4	Male	10	Brown	Paste
F117	21145	4	Male	10.8	Brown	Paste
F123	21167	4	Male	7.9	Brown	Paste
F131	21399	4	Male	23	Brown	Paste
F21	16193	9	Male	17.3	Brown	Paste
F33	17143	8	Male	12.7	Brown	Paste
F69	18245	7	Male	6	Brown	Paste
F79	20127	5	Male	11.7	Brown	Paste
F93	20177	5	Male	9.3	Brown	Paste
F35	17155	8	Male	18.4	Black	Paste
F49	17227	8	Male	17.8	Black	Paste
F51	17265	8	Male	4	Black	Paste
F56	18129	7	Male	7	Black	Paste
F90	20161	5	Male	15	Black	Paste
F97	20185	5	Male	7.7	Black	Paste
F101	20203	5	Male	2.6	Dark-brown	Paste
F106	20391	5	Male	12.4	Dark-brown	Paste
F120	21155	4	Male	18.9	Dark-brown	Paste
F40	17183	8	Male	0.6	Dark-brown	Paste
F70	18253	7	Male	13.8	Dark-brown	Paste
F75	20115	5	Male	1.9	Dark-brown	Paste
F80	20129	5	Male	16.1	Dark-brown	Paste
F81	20131	5	Male	20.77	Dark-brown	Paste
F112	21125	4	Male	13.4	Red-brown	Paste
F58	18149	7	Male	15.2	Red-brown	Paste
F59	18175	7	Male	18.2	Red-brown	Paste
F73	19393	6	Male	9.2	Red-brown	Paste
F109	21103	4	Male	12.4	Yellow-brown	Paste
F118	21147	4	Male	14.9	Yellow-brown	Paste
F122	21165	4	Male	12.4	Yellow-brown	Paste
F128	21385	4	Male	14.1	Yellow-brown	Paste
F37	17169	8	Male	3.1	Yellow-brown	Paste
F72	19387	6	Male	13.4	Yellow-brown	Paste
F74	20109	5	Male	11.4	Yellow-brown	Paste
F98	20189	5	Male	19.7	Yellow-brown	Paste
F96	20183	5	Male	1.7	Black	Mud-like
F7	12249	13	Male	10.9	Red-brown	Mud-like
F129	21393	4	Male	5.3	Yellow-brown	Mud-like
F47	17217	8	Male	29.9	Yellow-brown	Mud-like
F54	18117	7	Male	3.1	Yellow-brown	Mud-like
F116	21141	4	Male	0	None	None
F55	18121	7	Male	0	None	None
F78	20123	5	Male	0	None	None
F36	17157	8	Male	0	None	None
F19	16165	9	Male	0	None	None
F13	15153	10	Male	0	None	None

## Sheet: S2
Supplementary Table 2. Moisture content of 20 musk samples
Sample	Group	Moisture content(%)	Average moisture content(%)	Colour
F71	powder	53.14	37.522	Brown
F57	powder	47.55		Black
F60	powder	44.22		Black
F61	powder	32.24		Black
F91	powder	10.46		Black
F26	strip	60.48	58.006	Black
F67	strip	59.49		Black
F85	strip	57.47		Black
F22	strip	57.28		Dark Black
F82	strip	55.31		Dark Black
F21	paste	66.21	63.426	Brown
F33	paste	65.15		Brown
F69	paste	62.59		Brown
F79	paste	62.31		Brown
F93	paste	60.87		Brown
F96	mud_like	77.08	72.286	Black
F7	mud_like	73.47		Reddish Brown
F129	mud_like	70.15		Yellowish-brown
F47	mud_like	70.06		Yellowish-brown
F54	mud_like	70.67		Yellowish-brown

## Sheet: S3
Supplementary Table 3. Data description of all ITS samples
Sample_info	Seq_num	Base_num(bp)	Mean_length(bp)	Min_length(bp)	Max_length(bp)
F100	64700	15938650	246.347	141	523
F101	53334	14684876	275.338	87	528
F102	74800	17720840	236.91	101	528
F103	60342	16576205	274.704	144	480
F104	55079	16193731	294.009	50	481
F105	88943	19669826	221.151	129	518
F106	77522	16574529	213.804	142	520
F107	77223	16188532	209.634	132	395
F108	68399	15164281	221.703	125	535
F109	73745	17005079	230.593	112	528
F11	8817	2167655	245.849	138	527
F110	62651	14793262	236.122	111	509
F111	91006	20970903	230.434	114	479
F112	59023	15138580	256.486	132	479
F113	70078	16249828	231.882	51	530
F114	73370	16705217	227.685	88	478
F115	51699	12324371	238.387	111	365
F116	69764	17244719	247.186	51	528
F117	64148	14621173	227.929	142	370
F118	75804	16809145	221.745	62	528
F119	48001	14023403	292.148	93	528
F12	75642	16696676	220.733	132	513
F120	69538	15790986	227.084	129	528
F122	89259	16903615	189.377	59	522
F123	87931	30632980	348.375	81	521
F125	64293	14680343	228.335	55	437
F127	74330	17364264	233.61	85	503
F128	67934	15652111	230.402	107	497
F129	79051	18018636	227.937	111	479
F13	68359	15756321	230.494	117	367
F131	72880	16324915	223.997	144	377
F14	77053	18109114	235.022	53	344
F18	64912	15933090	245.457	55	499
F19	70253	15247102	217.031	63	528
F21	83555	16802460	201.095	135	513
F22	67710	15199453	224.479	111	479
F26	61371	15097543	246.005	140	480
F31	74526	17399211	233.465	133	521
F33	52573	13352613	253.982	53	512
F35	68414	15662078	228.931	142	525
F36	81102	16535882	203.89	66	528
F37	84835	17689822	208.52	50	520
F40	103375	19388402	187.554	135	528
F41	59339	14148008	238.427	79	450
F46	75440	14986467	198.654	107	364
F47	79252	18403364	232.213	143	520
F49	77714	16885076	217.272	138	364
F50	79136	18559731	234.53	116	449
F51	73637	18212669	247.33	144	538
F53	64177	17737425	276.383	51	522
F54	72012	15976450	221.858	111	489
F55	74829	16774288	224.168	75	379
F56	74045	17300429	233.647	50	473
F57	65896	15302154	232.217	88	479
F58	84643	16756729	197.969	145	533
F59	78739	17798363	226.043	73	498
F60	73276	16987640	231.831	51	473
F61	77204	17307540	224.179	136	513
F62	76980	17102832	222.172	74	443
F65	71495	15981731	223.536	103	493
F66	86587	18479067	213.416	111	383
F67	78288	16903650	215.916	83	364
F69	63420	13978259	220.408	62	504
F7	68378	16414371	240.053	51	509
F70	72047	16587650	230.234	111	510
F71	75589	16480810	218.032	66	469
F72	58250	15452157	265.273	66	524
F73	72193	17567904	243.346	57	458
F74	76488	15921143	208.152	98	527
F75	86559	18229499	210.602	145	402
F78	80982	17811032	219.938	55	528
F79	76834	17023988	221.568	134	518
F80	75395	17562022	232.934	139	538
F81	80548	17473100	216.928	76	487
F82	64307	14975640	232.877	59	527
F83	80513	18291607	227.188	72	433
F85	91505	22162773	242.203	137	479
F86	78234	17491548	223.58	86	364
F87	56946	13277747	233.164	111	494
F89	74480	15945184	214.087	134	527
F9	75138	16264541	216.462	135	509
F90	75776	16978289	224.059	145	497
F91	79800	16828480	210.883	138	479
F92	76910	18330902	238.342	129	506
F93	81458	17061571	209.452	142	521
F94	77934	18313813	234.991	65	476
F96	109061	24309247	222.896	107	478
F97	54034	13956149	258.285	111	509
F98	78014	16388369	210.07	99	410

## Sheet: S4
Supplementary Table 4.Correlation analysis between musk production and fecal microbiota
Var1	R	P_value
g__Neovaginatispora	-0.306582	0.0050882
g__Dolichousnea	0.299424	0.0062804
g__Metschnikowia	-0.27134	0.01367
g__Hypoxylon	-0.270716	0.0138965
g__Trichoderma	-0.261077	0.017831
g__Dothidea	-0.248974	0.0240964
g__Ganodermataceae_gen_Incertae_sedis	-0.240175	0.0297497
g__Didymella	-0.235988	0.0328097
g__Scolecoleotia	0.218503	0.0485918
